# Supplementary material for: Role of network-mediated stochasticity in mammalian drug resistance
Source: Nat Commun. 2019 Jun 24;10:2766. doi: 10.1038/s41467-019-10330-w (PMC6591227; doi:10.1038/s41467-019-10330-w)
Supplement: Supplementary file 4 — Source Data [file 41467_2019_10330_MOESM4_ESM.xlsx]

## Sheet: Figure 2b
Figure 2b
	Doxycycline concentration (ng/ml):	0	3	4.5	6	10	12.5	15	20	37.5	50	500
	mPF-PuroR Replicate 1 Normalized Mean Expression	0.0886034	0.0978589	0.12477	0.148785	0.306872	0.435453	0.57178	0.812829	1.24942	1.14233	1.55941
	mPF-PuroR Replicate 2 Normalized Mean Expression	0.090189	0.10154	0.123455	0.14675	0.310113	0.447152	0.633872	0.807116	1.29735	1.20266	1.49687
	mPF-PuroR Replicate 3 Normalized Mean Expression	0.0946739	0.0999869	0.119216	0.155055	0.309212	0.409914	0.66058	0.740485	1.20377	1.23947	1.61846
	Note: Data is also plotted in Figure 4a and Supplementary Figure 2c

## Sheet: Figure 2c
Figure 2c
	Doxycycline concentration (ng/ml):	0	3	4.5	6	10	12.5	15	20	37.5	50	500
	mPF-PuroR Replicate 1 Normalized CV	0.363085	0.52908	0.496135	0.660266	0.741677	0.719692	0.571627	0.491908	0.343182	0.330964	0.2818
	mPF-PuroR Replicate 2 Normalized CV	0.356823	0.409402	0.561346	0.691761	0.78795	0.701818	0.59854	0.517293	0.364328	0.324058	0.285929
	mPF-PuroR Replicate 3 Normalized CV	0.373172	0.420401	0.532523	0.645251	0.767846	0.68274	0.568974	0.502079	0.371187	0.368416	0.280077
	Note: Data is also plotted in Figure 4a and Supplementary Figure 2d

## Sheet: Figure 3b
Figure 3b
	Doxycycline concentration (ng/ml):	0	0.05	0.2	0.8	3	6	10	12.5	20	35	50	500
	mNF-PuroR Replicate 1 Normalized Mean Expression	0.120686	0.156732	0.258238	0.458453	1.05544	1.69917	2.63282	2.96658	3.0792	3.26373	2.94208	3.2223
	mNF-PuroR Replicate 2 Normalized Mean Expression	0.11805	0.17228	0.258714	0.4569	0.979684	1.72792	2.80595	3.05237	3.24535	3.11363	3.15648	3.37327
	mNF-PuroR Replicate 3 Normalized Mean Expression	0.107698	0.164914	0.265322	0.472743	1.01652	1.62092	2.62966	3.46744	3.17046	3.01876	2.97851	3.53481
	Note: Data is also plotted in Figure 4a and Supplementary Figure 2e

## Sheet: Figure 3c
Figure 3c
	Doxycycline concentration (ng/ml):	0	0.05	0.2	0.8	3	6	10	12.5	20	35	50	500
	mNF-PuroR Replicate 1 Normalized CV	0.437634	0.359756	0.407189	0.423921	0.466591	0.365803	0.426392	0.41093	0.367669	0.378873	0.376697	0.448789
	mNF-PuroR Replicate 2 Normalized CV	0.48766	0.479975	0.44166	0.414007	0.37284	0.443132	0.404007	0.375232	0.395496	0.393328	0.425632	0.458299
	mNF-PuroR Replicate 3 Normalized CV	0.357257	0.474511	0.47849	0.430551	0.392554	0.415215	0.398956	0.481107	0.412248	0.388562	0.350453	0.45395
	Note: Data is also plotted in Figure 4a and Supplementary Figure 2f

## Sheet: Figure 4b
Figure 4b
	Sample	Normalized Mean Expression	Normalized CV
	mNF-PuroR 0.05 ng/ml Dox 1st Experiment Replicate 1	0.167189	0.47643
	mNF-PuroR 0.05 ng/ml Dox 1st Experiment Replicate 2	0.163272	0.440747
	mNF-PuroR 0.05 ng/ml Dox 1st Experiment Replicate 3	0.167143	0.406041
	mNF-PuroR 0.05 ng/ml Dox 1st Experiment Replicate 4	0.162156	0.400095
	mNF-PuroR 0.05 ng/ml Dox 1st Experiment Replicate 5	0.168775	0.407156
	mNF-PuroR 0.05 ng/ml Dox 1st Experiment Replicate 6	0.176669	0.425031
	Sample	Normalized Mean Expression	Normalized CV
	mPF-PuroR 6 ng/ml Dox 1st Experiment Replicate 1	0.161306	0.940136
	mPF-PuroR 6 ng/ml Dox 1st Experiment Replicate 2	0.159112	0.911583
	mPF-PuroR 6 ng/ml Dox 1st Experiment Replicate 3	0.166297	0.967119
	mPF-PuroR 6 ng/ml Dox 1st Experiment Replicate 4	0.174094	1.13038
	mPF-PuroR 6 ng/ml Dox 1st Experiment Replicate 5	0.153795	0.896545
	mPF-PuroR 6 ng/ml Dox 1st Experiment Replicate 6	0.159672	0.959724
	Sample	Normalized Mean Expression	Normalized CV
	mNF-PuroR 0.05 ng/ml Dox 2nd Experiment Replicate 1	0.200774	0.311903
	mNF-PuroR 0.05 ng/ml Dox 2nd Experiment Replicate 2	0.200265	0.339374
	mNF-PuroR 0.05 ng/ml Dox 2nd Experiment Replicate 3	0.200155	0.3073
	mNF-PuroR 0.05 ng/ml Dox 2nd Experiment Replicate 4	0.196013	0.264867
	mNF-PuroR 0.05 ng/ml Dox 2nd Experiment Replicate 5	0.200215	0.423846
	mNF-PuroR 0.05 ng/ml Dox 2nd Experiment Replicate 6	0.198725	0.310148
	Sample	Normalized Mean Expression	Normalized CV
	mPF-PuroR 6 ng/ml Dox 2nd Experiment Replicate 1	0.180109	0.877329
	mPF-PuroR 6 ng/ml Dox 2nd Experiment Replicate 2	0.180557	0.882503
	mPF-PuroR 6 ng/ml Dox 2nd Experiment Replicate 3	0.190421	0.872839
	mPF-PuroR 6 ng/ml Dox 2nd Experiment Replicate 4	0.186831	0.938952
	mPF-PuroR 6 ng/ml Dox 2nd Experiment Replicate 5	0.185653	0.875222
	mPF-PuroR 6 ng/ml Dox 2nd Experiment Replicate 6	0.182322	0.865619
	Note: Data is plotted in Supplementary Figure 9b

## Sheet: Figure 5c
Figure 5c
	Time (h):	0	24.718	48.596	67.226	90.762
	mNF-PuroR 0.05 ng/ml Dox 0 Puro Replicate 1 Cell Counts	1662	6045	21469	40858	57874
	mNF-PuroR 0.05 ng/ml Dox 0 Puro Replicate 2 Cell Counts	1559	5250	18550	39261	56391
	mNF-PuroR 0.05 ng/ml Dox 0 Puro Replicate 3 Cell Counts	1519	5340	18896	38444	55797
	mNF-PuroR 0.05 ng/ml Dox 0 Puro Replicate 4 Cell Counts	1598	5824	20319	40386	57270
	mNF-PuroR 0.05 ng/ml Dox 0 Puro Replicate 5 Cell Counts	1299	4673	16743	35411	51528
	mNF-PuroR 0.05 ng/ml Dox 0 Puro Replicate 6 Cell Counts	1204	4233	15360	35746	54891
	Time (h):	0	24.718	48.596	67.226	90.762
	mPF-PuroR 6 ng/ml Dox 0 Puro Replicate 1 Cell Counts	1765	6521	20978	38193	56143
	mPF-PuroR 6 ng/ml Dox 0 Puro Replicate 2 Cell Counts	1964	7156	23024	43109	60639
	mPF-PuroR 6 ng/ml Dox 0 Puro Replicate 3 Cell Counts	1786	6473	21743	42751	61146
	mPF-PuroR 6 ng/ml Dox 0 Puro Replicate 4 Cell Counts	2005	7415	22958	41806	59521
	mPF-PuroR 6 ng/ml Dox 0 Puro Replicate 5 Cell Counts	1536	5355	18484	37320	56743
	mPF-PuroR 6 ng/ml Dox 0 Puro Replicate 6 Cell Counts	2017	7376	23195	42382	59051

## Sheet: Figure 5d
Figure 5d
	Time (h):	2	24.824	44.824	67.235	90.82	114.796	138.756
	mNF-PuroR 0.05 ng/ml Dox 10 Puro Replicate 1 Cell Counts	2229	5065	10249	23745	37129	41003	42309
	mNF-PuroR 0.05 ng/ml Dox 10 Puro Replicate 2 Cell Counts	2130	4694	9377	21441	36840	42642	44430
	mNF-PuroR 0.05 ng/ml Dox 10 Puro Replicate 3 Cell Counts	2336	5416	10686	24033	35707	38019	32929
	mNF-PuroR 0.05 ng/ml Dox 10 Puro Replicate 4 Cell Counts	2918	6864	13473	28386	38654	39405	39831
	mNF-PuroR 0.05 ng/ml Dox 10 Puro Replicate 5 Cell Counts	2272	5527	11043	24118	36288	39860	41721
	mNF-PuroR 0.05 ng/ml Dox 10 Puro Replicate 6 Cell Counts	2046	4522	8761	21012	34535	38661	39230
	Time (h):	2	24.824	44.824	67.235	90.82	114.796	138.756	164.227	186.521	212.41
	mPF-PuroR 6 ng/ml Dox 10 Puro Replicate 1 Cell Counts	1689	3656	5794	10266	15593	24692	27403	27506	30021	30653
	mPF-PuroR 6 ng/ml Dox 10 Puro Replicate 2 Cell Counts	1885	3941	5734	9042	13208	19997	23211	25615	30849	31257
	mPF-PuroR 6 ng/ml Dox 10 Puro Replicate 3 Cell Counts	2501	5218	7623	11900	16256	23512	25846	27437	33982	31931
	mPF-PuroR 6 ng/ml Dox 10 Puro Replicate 4 Cell Counts	2056	4223	5898	9427	13625	20123	22860	24894	29460	30711
	mPF-PuroR 6 ng/ml Dox 10 Puro Replicate 5 Cell Counts	2191	4632	6957	11332	16752	24941	27455	26799	32500	32073
	mPF-PuroR 6 ng/ml Dox 10 Puro Replicate 6 Cell Counts	1786	3827	6201	10935	17156	25955	26830	25754	31352	31774

## Sheet: Figure 5e
Figure 5e
	Time (h):	2	24.824	44.824	67.235	90.82	114.796	138.756	164.227	186.521	212.41
	mNF-PuroR 0.05 ng/ml Dox 22.5 Puro Replicate 1 Cell Counts	2280	3915	4638	6095	8152	11170	12396	17889	22639	26831
	mNF-PuroR 0.05 ng/ml Dox 22.5 Puro Replicate 2 Cell Counts	2059	3153	3375	3491	4341	6155	7283	11859	18645	24125
	mNF-PuroR 0.05 ng/ml Dox 22.5 Puro Replicate 3 Cell Counts	2436	3590	3866	3741	4722	6694	7929	12737	19216	25256
	mNF-PuroR 0.05 ng/ml Dox 22.5 Puro Replicate 4 Cell Counts	2729	4053	4295	4281	5456	7433	8546	13629	19752	25130
	mNF-PuroR 0.05 ng/ml Dox 22.5 Puro Replicate 5 Cell Counts	1696	2740	3067	3796	5006	7088	8451	13027	18989	23742
	mNF-PuroR 0.05 ng/ml Dox 22.5 Puro Replicate 6 Cell Counts	2463	4588	5894	8809	11833	15655	16786	21959	26060	22957
	Time (h):	2	24.824	44.824	67.235	90.82	114.796	138.756	164.227	186.521	212.41	234.589	258.685	282.938	307.248	335.159	355.173
	mPF-PuroR 6 ng/ml Dox 22.5 Puro Replicate 1 Cell Counts	833	941	1019	992	943	853	803	860	1105	1603	2464	4707	8955	15525	22854	29907
	mPF-PuroR 6 ng/ml Dox 22.5 Puro Replicate 2 Cell Counts	1367	1617	1659	1618	1478	1472	1385	1426	1747	2354	3366	5800	10828	19347	25354	31303
	mPF-PuroR 6 ng/ml Dox 22.5 Puro Replicate 3 Cell Counts	1525	1531	1635	1570	1436	1401	1278	1284	1519	1916	2502	3817	6687	11552	18667	27264
	mPF-PuroR 6 ng/ml Dox 22.5 Puro Replicate 4 Cell Counts	1779	2135	2277	2155	2052	2108	2314	3055	4096	5887	8688	13385	18006	23819	24067	32063
	mPF-PuroR 6 ng/ml Dox 22.5 Puro Replicate 5 Cell Counts	1251	1494	1587	1579	1385	1370	1289	1387	1698	2179	3241	5907	10651	17655	19163	28977
	mPF-PuroR 6 ng/ml Dox 22.5 Puro Replicate 6 Cell Counts	1403	1755	1945	2038	1860	1868	1991	2177	2770	3475	4030	5545	7946	11221	15806	22029

## Sheet: Figure 5f
Figure 5f
	Time (h):	2.004	20.821	42.346	91.226	112.941	135.69	158.842	185.911	209.007	232.875	257.004	281.042	305.258	329.333	352.621	378.704	401.729	426.616	449.234	475.245	497.312	521.079	545.832	569.067	593.081	616.718	640.543	663.628	688.844	712.689	737.479	759.221	784.953	809.48	832.889	855.327	880.227	899.937	925.199	953.413	977.583	1001.35
	mNF-PuroR 0.05 ng/ml Dox 35 Puro Replicate 1 Cell Counts	2446	2342	1315	811	526	385	470	491	471	523	648	842	1111	2068	3232	5966	6121	10390	17366	19124	16788	20762	20696	23789	22775
	mNF-PuroR 0.05 ng/ml Dox 35 Puro Replicate 2 Cell Counts	2673	2211	1367	547	388	412	297	497	471	778	1959	5805	12530	24178	30201	26295	21791
	mNF-PuroR 0.05 ng/ml Dox 35 Puro Replicate 3 Cell Counts	2541	2050	1106	784	549	433	402	466	508	641	1259	5851	8130	14125	18044	19787	18011	24064	23751	27839
	mNF-PuroR 0.05 ng/ml Dox 35 Puro Replicate 4 Cell Counts	1162	991	528	346	241	223	210	171	145	179	153	171	195	306	388	811	1193	2614	5274	4760	3708	8880	13019	18970	23581	21472	25555	21927	23180	25412
	mNF-PuroR 0.05 ng/ml Dox 35 Puro Replicate 5 Cell Counts	1779	1458	707	341	262	196	200	194	213	242	293	523	846	1513	2321	6455	7799	12679	18218	21629	18167	21256	20132	22696
	mNF-PuroR 0.05 ng/ml Dox 35 Puro Replicate 6 Cell Counts	1734	1493	516	433	235	224	192	304	253	206	232	265	261	259	182	326	252	809	2192	2161	1244	2880	3999	6471	9325	6404	9262	6101	6204	10447	11092	16242	12385	10551	16755	16554	19302	17821	21980	17328	18845	22891
	Time (h):	2.004	20.821	42.346	91.226	112.941	135.69	158.842	185.911	209.007	232.875	257.004	281.042	305.258	329.333	352.621	378.704	401.729	426.616	449.234	475.245	497.312	521.079	545.832	569.067	593.081	616.718	640.543	663.628	688.844	712.689	737.479	759.221	784.953	809.48	832.889	855.327	880.227	899.937	925.199	953.413	977.583	1001.35	1027.83	1050.69	1071.86	1096.31	1121.11	1145.31
	mPF-PuroR 6 ng/ml Dox 35 Puro Replicate 1 Cell Counts	3394	130	11	7	7	3	7	22	18	9	16	26	16	24	5	21	9	19	15	16	33	48	67	43	24	59	38	240	29	51	64	54	78	66	36	59	80	90	47	30	21	40	48	43	37	30	30	95
	mPF-PuroR 6 ng/ml Dox 35 Puro Replicate 2 Cell Counts	2679	1681	679	536	563	650	491	792	426	681	543	767	674	760	236	852	598	832	858	844	659	699	694	1038	1177	873	1054	996	1070	1640	2143	2695	3795	4492	6551	8320	10916	11710	13201	7256	7112	9026	6958	6705	8266	8714	9535	12967
	mPF-PuroR 6 ng/ml Dox 35 Puro Replicate 3 Cell Counts	3294	2393	1304	921	953	836	565	821	951	1062	903	898	1140	742	233	1297	773	1305	1332	1170	954	986	994	1219	1138	1048	1160	979	956	995	1036	1213	1196	953	813	1080	908	1047	964	727	449	807	689	757	423	504	201	570
[truncated: 19 more columns]

## Sheet: Figure 5g
Figure 5g
	Time (h):	2.004	20.821	42.346	91.226	112.941	135.69	158.842	185.911	209.007	232.875	257.004	281.042	305.258	329.333	352.621	378.704	401.729	426.616	449.234	475.245	497.312	521.079	545.832	569.067	593.081	616.718	640.543	663.628	688.844	712.689	737.479	759.221	784.953	809.48	832.889	855.327	880.227	899.937	925.199	953.413	977.583	1001.35	1027.83	1050.69	1071.86	1096.31	1121.11	1145.31
	mNF-PuroR 0.05 ng/ml Dox 50 Puro Replicate 1 Cell Counts	2013	210	39	16	21	9	6	13	10	3	6	7	10	16	6	20	29	45	46	48	28	38	52	53	25	61	146	44	51	51	45	36	157	47	60	135	53	37	50	31	35	128	123	114	69	78	42	144
	mNF-PuroR 0.05 ng/ml Dox 50 Puro Replicate 2 Cell Counts	1860	774	437	283	228	179	279	200	172	220	238	229	223	224	183	259	183	277	269	295	248	223	265	282	243	294	321	299	248	281	332	225	335	283	237	267	225	345	295	174	170	254	267	269	260	260	176	343
	mNF-PuroR 0.05 ng/ml Dox 50 Puro Replicate 3 Cell Counts	1328	214	151	34	80	83	89	78	19	55	48	73	62	54	5	58	20	113	94	97	122	106	167	116	110	276	167	106	255	96	145	147	112	197	117	149	83	117	185	86	66	122	181	190	115	126	58	237
	mNF-PuroR 0.05 ng/ml Dox 50 Puro Replicate 4 Cell Counts	1120	244	71	112	104	73	87	56	32	62	65	33	119	94	32	73	34	121	107	93	150	79	175	114	154	208	201	158	76	142	145	165	246	137	92	109	152	326	247	61	64	197	202	227	196	165	101	303
	mNF-PuroR 0.05 ng/ml Dox 50 Puro Replicate 5 Cell Counts	920	350	179	189	121	64	37	49	45	39	33	66	54	65	32	69	39	80	86	85	62	63	77	126	93	89	107	98	79	123	130	121	162	119	68	87	97	99	95	54	43	188	155	156	173	111	70	240
	mNF-PuroR 0.05 ng/ml Dox 50 Puro Replicate 6 Cell Counts	1148	98	41	3	12	5	30	9	3	5	14	12	17	9	19	30	9	62	47	37	26	52	39	67	42	85	89	44	51	39	42	37	70	32	40	54	50	100	55	29	20	19	14	12	11	7	5	8
	Time (h):	2.004	20.821	42.346	91.226	112.941	135.69	158.842	185.911	209.007	232.875	257.004	281.042	305.258	329.333	352.621	378.704	401.729	426.616	449.234	475.245	497.312	521.079	545.832	569.067	593.081	616.718	640.543	663.628	688.844	712.689	737.479	759.221	784.953	809.48	832.889	855.327	880.227	899.937	925.199	953.413	977.583	1001.35	1027.83	1050.69	1071.86	1096.31	1121.11	1145.31
	mPF-PuroR 6 ng/ml Dox 50 Puro Replicate 1 Cell Counts	1849	205	29	7	13	2	1	8	5	3	2	7	11	6	4	16	11	18	17	13	29	66	39	33	37	18	44	42	22	28	32	30	38	19	51	90	85	93	103	24	21	108	26	41	22	14	5	42
	mPF-PuroR 6 ng/ml Dox 50 Puro Replicate 2 Cell Counts	2839	482	53	12	18	8	15	12	8	11	13	16	29	21	17	31	11	72	48	47	54	118	82	70	44	154	186	62	89	67	50	320	104	101	140	140	140	77	214	35	22	67	86	41	39	29	13	115
	mPF-PuroR 6 ng/ml Dox 50 Puro Replicate 3 Cell Counts	1653	501	190	116	122	33	32	91	75	45	126	126	96	109	44	167	78	160	227	257	162	315	181	325	466	342	776	924	1355	3135	5380	9887	13130	17124	19621	19904
	mPF-PuroR 6 ng/ml Dox 50 Puro Replicate 4 Cell Counts	3146	1590	845	950	842	1256	1355	1264	875	1460	1291	1514	1837	1064	1186	1888	1397	1876	1925	1848	1433	1563	1519	1851	1780	1634	1776	1552	1551	1698	1683	1761	1714	1337	1741	1645	1576	980	1407	769	627	1493	1279	1372	1215	1225	1011	2282
[truncated: 19 more columns]

[truncated: 43 more sheets: Figure 5h, Figure 7b, Figure 7c, Figure 7d, Figure 7e, Figure 7f, Figure 7g, Supplementary Figure 2a, Supplementary Figure 2b, Supplementary Figure 4b, Supplementary Figure 4d, Supplementary Figure 5a, Supplementary Figure 5c, Supplementary Figure 6b, Supplementary Figure 6d, Supplementary Figure 7a, Supplementary Figure 7b, Supplementary Figure 8, Supplementary Figure 9a, Supplementary Figure 10a …]
